# Supplementary material for: Bevacizumab for Vestibular Schwannomas in Neurofibromatosis Type 2: A Systematic Review of Tumor Control and Hearing Preservation
Source: J Clin Med. 2024 Dec 9;13(23):7488. doi: 10.3390/jcm13237488 (PMC11642482; doi:10.3390/jcm13237488)
Supplement: Supplementary file 1 [file jcm-13-07488-s001.zip]

Archive with 1 entries (1 files):
- jcm-3266498-supplementary.pdf
